# Supplementary material for: Boosting Output Performance of Triboelectric Nanogenerator via Interface Self-Regulation Strategy
Source: Research (Wash D C). 2025 Sep 25;8:0906. doi: 10.34133/research.0906 (PMC12463547; doi:10.34133/research.0906)
Supplement: Supplementary 1 — Figs. S1 to S22 Tables S1 to S3 Notes S1 and S2 Movies S1 to S7 [file research.0906.f1.zip]

Archive with 8 entries (8 files):
- 4-Supplementary  Materials.docx
- Movie S1.mp4
- Movie S2.mp4
- Movie S3.mp4
- Movie S4.mp4
- Movie S5.mp4
- Movie S6.mp4
- Movie S7.mp4
